# Supplementary material for: Synergistic Effect of History of Cardiovascular Disease and Mental Distress on Post-Traumatic Stress Disorder after the Great East Japan Earthquake: The Fukushima Health Management Survey
Source: Int J Environ Res Public Health. 2021 Sep 29;18(19):10283. doi: 10.3390/ijerph181910283 (PMC8508551; doi:10.3390/ijerph181910283)
Supplement: Supplementary file 1 [file ijerph-18-10283-s001.zip]

Archive with 1 entries (1 files):
- ijerph-1388637-supplementary.xlsx
