# Supplementary material for: Synergistic Effect of History of Cardiovascular Disease and Mental Distress on Post-Traumatic Stress Disorder after the Great East Japan Earthquake: The Fukushima Health Management Survey
Source: Int J Environ Res Public Health. 2021 Sep 29;18(19):10283. doi: 10.3390/ijerph181910283 (PMC8508551; doi:10.3390/ijerph181910283)
Supplement: Supplementary file 1 [file ijerph-18-10283-s001.zip › ijerph-1388637-supplementary.xlsx]

## Sheet: Supplementary Table S1
Supplementary Table S1. Associations of history of ischaemic heart disease and mental distress with probable PTSD among residents after the earthquake.
		Without CVDH/Without MD	With IHDH/Without MD	Without CVDH/With MD	With IHDH/With MD	RERI (95% CI)	AP (%)
All participants
	No. of participants	16242	456	19671	791
	Probable PTSD, n (%)	423 (2.6)	21 (4.6)	6924 (35.2)	382 (48.3)
	Gender and age adjusted OR (95%CI)	1 (reference)	1.66 (1.06, 2.60)	20.44 (18.47, 22.62)	31.69 (26.72, 37.59)	10.59 (5.93, 15.25)	33.43
	Multivariable adjusted OR (95%CI) a	1 (reference)	1.51 (0.96, 2.37)	20.06 (18.13, 22.20)	28.99 (24.39, 34.45)	8.41 (4.11, 12.71)	29.03
Men
	No. of participants	8441	338	7898	418
	Probable PTSD, n (%)	210 (2.5)	14 (4.1)	2550 (32.3)	182 (43.5)
	Age adjusted OR (95%CI)	1 (reference)	1.51 (0.87, 2.63)	19.24 (16.64, 22.25)	27.72 (21.85, 35.17)	7.97 (2.35, 13.60)	28.76
	Multivariable adjusted OR (95%CI) b	1 (reference)	1.36 (0.78, 2.37)	18.94 (16.37, 21.91)	25.81 (20.28, 32.86)	6.52 (1.22, 11.82)	25.25
Women
	No. of participants	7801	118	11773	373
	Probable PTSD, n (%)	213 (2.7)	7 (5.9)	4374 (37.2)	200 (53.6)
	Age adjusted OR (95%CI)	1 (reference)	1.91 (0.88, 4.16)	21.61 (18.76, 24.89)	36.45 (28.50, 46.62)	13.93 (6.07, 21.79)	38.22
	Multivariable adjusted OR (95%CI) b	1 (reference)	1.71 (0.78, 3.73)	21.19 (18.39, 24.41)	32.64 (25.45, 41.85)	10.74 (3.66, 17.82)	32.91
AP: Attributable proportion; CI: Confidence interval; CVDH: History of cardiovascular disease; IHDH: History of ischaemic heart disease; MD: Mental distress; OR: Odds ratio; RERI: Relative excess risk due to interaction. a Adjusted for gender, age, smoking status, alcohol intake status, physical activity status and histories of hypertension, diabetes mellitus, and dyslipidemia. b Adjusted for age…

## Sheet: Supplementary Table S2
Supplementary Table S2. Associations of history of ischaemic stroke and mental distress with probable PTSD among residents after the earthquake.
		Without CVDH/Without MD	With ISH/Without MD	Without CVDH/With MD	With ISH/With MD	RERI (95% CI)	AP (%)
All participants
	No. of participants	16242	278	19671	456
	Probable PTSD, n (%)	423 (2.6)	10 (3.6)	6924 (35.2)	206 (45.2)
	Gender and age adjusted OR (95%CI)	1 (reference)	1.27 (0.67, 2.41)	20.48 (18.50, 22.66)	28.00 (22.70, 34.53)	7.25 (1.89, 12.60)	25.88
	Multivariable adjusted OR (95%CI) a	1 (reference)	1.15 (0.61, 2.18)	20.09 (18.15, 22.24)	24.95 (20.17, 30.86)	4.70 (-0.13, 9.54)	18.86
Men
	No. of participants	8441	207	7898	303
	Probable PTSD, n (%)	210 (2.5)	7 (3.4)	2550 (32.3)	136 (44.9)
	Age adjusted OR (95%CI)	1 (reference)	1.19 (0.55, 2.56)	19.27 (16.66, 22.28)	28.34 (21.72, 36.99)	8.89 (2.19, 15.58)	31.36
	Multivariable adjusted OR (95%CI) b	1 (reference)	1.03 (0.48, 2.23)	18.99 (16.41, 21.97)	24.84 (18.93, 32.60)	5.82 (-0.16, 11.81)	23.45
Women
	No. of participants	7801	71	11773	153
	Probable PTSD, n (%)	213 (2.7)	3 (4.2)	4374 (37.2)	70 (45.8)
	Age adjusted OR (95%CI)	1 (reference)	1.41 (0.44, 4.53)	21.62 (18.77, 24.91)	26.04 (18.39, 36.87)	4.01 (-4.54, 12.56)	15.40
	Multivariable adjusted OR (95%CI) b	1 (reference)	1.28 (0.40, 4.12)	21.19 (18.39, 24.42)	23.48 (16.53, 33.35)	2.00 (-5.78, 9.79)	8.54
AP: Attributable proportion; CI: Confidence interval; CVDH: History of cardiovascular disease; ISH: History of ischaemic stroke; MD: Mental distress; OR: Odds ratio; RERI: Relative excess risk due to interaction. a Adjusted for gender, age, smoking status, alcohol intake status, physical activity status and histories of hypertension, diabetes mellitus, and dyslipidemia. b Adjusted for age, smokin…

## Sheet: Supplementary Table S3
Supplementary Table S3. Associations of history of haemorrhagic stroke and mental distress with probable PTSD among residents after the earthquake.
		Without CVDH/Without MD	With HSH/Without MD	Without CVDH/With MD	With HSH/With MD	RERI (95% CI)	AP (%)
All participants
	No. of participants	16242	137	19671	192
	Probable PTSD, n (%)	423 (2.6)	4 (2.9)	6924 (35.2)	74 (38.5)
	Gender and age adjusted OR (95%CI)	1 (reference)	1.04 (0.38, 2.82)	20.47 (18.50, 22.65)	22.24 (16.35, 30.25)	1.74 (-4.87, 8.35)	7.82
	Multivariable adjusted OR (95%CI) a	1 (reference)	0.92 (0.34, 2.52)	20.08 (18.15, 22.23)	20.23 (14.83, 27.61)	0.23 (-5.85, 6.30)	1.12
Men
	No. of participants	8441	87	7898	118
	Probable PTSD, n (%)	210 (2.5)	2 (2.3)	2550 (32.3)	43 (36.4)
	Age adjusted OR (95%CI)	1 (reference)	0.84 (0.21, 3.44)	19.26 (16.65, 22.27)	20.98 (14.06, 31.31)	1.88 (-6.16, 9.92)	8.96
	Multivariable adjusted OR (95%CI) b	1 (reference)	0.74 (0.18, 3.03)	18.98 (16.41, 21.96)	18.67 (12.42, 28.06)	-0.05 (-7.33, 7.23)	-0.26
Women
	No. of participants	7801	50	11773	74
	Probable PTSD, n (%)	213 (2.7)	2 (4.0)	4374 (37.2)	31 (41.9)
	Age adjusted OR (95%CI)	1 (reference)	1.32 (0.32, 5.45)	21.62 (18.77, 24.91)	23.62 (14.57, 38.27)	1.68 (-9.45, 12.80)	7.10
	Multivariable adjusted OR (95%CI) b	1 (reference)	1.21 (0.29, 5.01)	21.19 (18.39, 24.42)	22.03 (13.54, 35.86)	0.64 (-9.83, 11.11)	2.90
AP: Attributable proportion; CI: Confidence interval; CVDH: History of cardiovascular disease; HSH: History of haemorrhagic stroke; MD: Mental distress; OR: Odds ratio; RERI: Relative excess risk due to interaction. a Adjusted for gender, age, smoking status, alcohol intake status, physical activity status and histories of hypertension, diabetes mellitus, and dyslipidemia. b Adjusted for age, smo…
